# Supplementary material for: Social, economic, and legislative factors and global road traffic fatalities
Source: BMC Public Health. 2020 Sep 17;20:1413. doi: 10.1186/s12889-020-09491-x (PMC7646406; doi:10.1186/s12889-020-09491-x)
Supplement: Supplementary file 2 — Additional file 2. Categorization of countries based on CART result in 2013. [file 12889_2020_9491_MOESM2_ESM.xlsx]

## Sheet: 2013 cart
country	HumanDevelopmentanalytical	Incomeanalytical	Mortality2013	mortality predicton	HDI2013	Income2013	Education2013	LifeExpectancy2013	urbanpopulation2013	GINI2013	Homicide2013	Happiness2013	Unemployment2013	GNI2013	saferoad2013	safevehicle2013	safeuser2013
node#1
AUSTRALIA	1	1	5.4	5.5069	0.931	0.913	0.921	0.96	89.153	34.7	1.05828	7.35	5.662	66020	5	3	7
AUSTRIA	1	1	5.4	5.5069	0.897	0.921	0.833	0.94	65.884	30.8	0.722798	7.369	5.3348	50700	4	3	7
BELGIUM	1	1	6.7	5.5069	0.908	0.911	0.88	0.933	97.776	27.7	1.83832	6.967	8.4253	47880	4	3	7
CANADA	1	1	6	5.5069	0.911	0.911	0.87	0.952	81.472	34	1.44375	7.477	7.0736	52810	4	2	7
CYPRUS	1	1	5.2	5.5069	0.853	0.854	0.788	0.923	67.133	37	1.04905	6.466	15.8707	27220	5	3	7
CZECH REPUBLIC	1	1	6.1	5.5069	0.874	0.844	0.882	0.896	73.06	26.5	0.849499	6.29	6.9527	19270	5	3	7
DENMARK	1	1	3.5	5.5069	0.931	0.926	0.941	0.926	87.324	28.5	0.851393	7.693	6.9967	63200	3	3	7
ESTONIA	1	1	7	5.5069	0.862	0.838	0.875	0.874	67.721	35.1	3.93474	5.426	8.6307	18170	5	3	7
FINLAND	1	1	4.8	5.5069	0.912	0.903	0.898	0.935	83.952	27.2	1.63705	7.389	8.1934	49480	5	3	7
FRANCE	1	1	5.1	5.5069	0.889	0.897	0.822	0.954	79.055	32.5	1.21558	6.764	9.9206	43780	5	3	7
GERMANY	1	1	4.3	5.5069	0.928	0.919	0.933	0.931	74.89	31.1	0.839228	6.672	5.2306	47190	5	3	7
ICELAND	1	1	4.6	5.5069	0.92	0.907	0.898	0.958	93.942	25.4	0.305783	7.355	5.3764	46960	4	3	7
IRELAND	1	1	4.1	5.5069	0.911	0.901	0.894	0.938	62.667	33.5	1.11064	7.076	13.7446	43550	3	3	7
ISRAEL	1	1	3.6	5.5069	0.895	0.865	0.87	0.954	92.012	41.4	1.74046	7.301	6.208	34310	5	2	7
ITALY	1	1	6.1	5.5069	0.876	0.881	0.794	0.961	68.686	34.9	0.841322	6.021	12.1487	35550	4	3	7
JAPAN	1	1	4.7	5.5069	0.899	0.899	0.83	0.975	92.491	32.1	0.288358	6.064	4	48280	4	3	7
LUXEMBOURG	1	1	8.7	5.5069	0.892	0.968	0.778	0.942	89.568	32	0.18358	7.054	5.8476	75500	5	3	7
MALTA	1	1	5.1	5.5069	0.856	0.855	0.789	0.929	95.139	28.8	1.65388	5.964	6.3863	22680	2	3	7
NETHERLANDS	1	1	3.4	5.5069	0.923	0.926	0.899	0.944	89.271	28.1	0.742294	7.512	7.243	52950	5	3	7
NORWAY	1	1	3.8	5.5069	0.946	0.975	0.914	0.949	79.939	26.4	0.906029	7.655	3.4231	104330	5	3	7
PORTUGAL	1	1	7.8	5.5069	0.837	0.836	0.751	0.933	62.338	36.2	1.36782	5.101	16.1834	21370	4	3	7
REPUBLIC OF KOREA	1	1	12	5.5069	0.893	0.875	0.861	0.945	82.249	31.6	0.681693	6.267	3.1	25760	5	3	6
SLOVAKIA	1	1	6.6	5.5069	0.844	0.842	0.823	0.867	53.945	28.1	1.30872	5.969	14.2205	18140	5	3	7
SLOVENIA	1	1	6.4	5.5069	0.885	0.848	0.881	0.929	49.764	26.2	0.580799	6.06	10.1023	23230	5	3	7
SPAIN	1	1	3.7	5.5069	0.875	0.864	0.804	0.963	79.129	36.2	0.646715	6.322	26.0936	29210	5	3	7
SWEDEN	1	1	2.8	5.5069	0.912	0.921	0.863	0.953	85.514	28.8	0.904813	7.48	8.0521	61580	5	3	7
SWITZERLAND	1	1	3.3	5.5069	0.938	0.96	0.889	0.966	73.787	32.5	0.700876	7.65	4.7467	88740	5	3	7
UNITED KINGDOM	1	1	2.9	5.5069	0.915	0.893	0.912	0.939	82.092	33.2	0.932843	6.883	7.5251	42740	4	3	7
UNITED STATES OF AMERICA	1	1	10.6	5.5069	0.916	0.944	0.897	0.907	81.277	41	4.53798	7.082	7.3749	53940	2	2	7
node#2
BELARUS	1	2	13.7	11.3769	0.804	0.775	0.835	0.803	75.877	26.6	3.51307	5.504	0.5	7010	4	0	7
BULGARIA	2	2	8.3	11.3769	0.792	0.763	0.779	0.836	73.3	36.6	1.50011	3.981	12.9408	7590	5	3	7
CHILE	1	1	12.4	11.3769	0.828	0.808	0.775	0.907	89.175	47.3	3.18388	6.587	6.6594	15270	4	0	7
CROATIA	1	1	9.2	11.3769	0.821	0.799	0.787	0.879	58.359	32	1.07532	5.661	17.2511	13520	3	3	7
GEORGIA	2	2	11.8	11.3769	0.757	0.664	0.804	0.813	53.309	38.6	4.41907	4.187	19.4158	4530	2	0	6
GREECE	1	1	9.1	11.3769	0.856	0.826	0.812	0.934	77.343	36.1	1.35143	5.435	27.4662	22540	3	3	7
HUNGARY	1	1	7.7	11.3769	0.835	0.817	0.834	0.853	70.306	31.5	1.56477	4.775	10.1765	13480	5	3	7
KAZAKHSTAN	2	2	24.2	11.3769	0.788	0.808	0.802	0.755	53.361	27.1	6.50888	5.671	5.2	11840	4	0	7
LATVIA	1	1	10	11.3769	0.833	0.811	0.859	0.83	67.476	35.5	2.45004	5.046	11.8674	14890	3	3	7
LITHUANIA	1	1	10.6	11.3769	0.836	0.831	0.848	0.831	66.554	35.3	6.60587	5.426	11.7699	15300	5	3	7
MONTENEGRO	1	2	11.9	11.3769	0.803	0.755	0.791	0.868	63.643	32.4	1.59466	5.299	19.4955	7330	3	0	7
POLAND	1	1	10.3	11.3769	0.85	0.82	0.853	0.878	60.617	32.5	0.772655	5.822	10.3259	13480	5	3	7
ROMANIA	1	2	8.7	11.3769	0.8	0.789	0.767	0.845	54.235	36.9	1.67429	5.033	7.096	9250	4	3	7
node#3
ALBANIA	2	2	15.1	14.1438	0.771	0.705	0.732	0.888	55.383	29	4.24806	5.55	15.8659	4540	3	0	7
BANGLADESH	3	4	13.6	14.1438	0.575	0.517	0.465	0.791	32.753	32.1	2.78794	4.804	4.4262	1040	3	0	5
BOSNIA AND HERZEGOVINA	2	2	17.7	14.1438	0.747	0.702	0.686	0.868	39.486	33	1.27601	4.813	27.45	5270	2	0	7
CHINA	2	2	18.8	14.1438	0.729	0.721	0.627	0.858	53.168	39.7	0.769457	4.978	4.05	6770	5	1	6
EGYPT	3	3	12.8	14.1438	0.68	0.689	0.583	0.784	43.025	29.8	2.51329	4.273	13.1538	3030	2	3	6
HONDURAS	3	3	17.4	14.1438	0.6	0.553	0.478	0.815	53.537	52.6	74.28	5.142	4.096	2000	1	0	7
INDONESIA	3	3	15.3	14.1438	0.681	0.686	0.614	0.749	52.252	39.9	0.54993	5.348	4.3358	3730	4	0	6
KYRGYZSTAN	3	3	22	14.1438	0.658	0.51	0.721	0.773	35.483	28.8	3.62433	5.042	8.43	1190	3	0	6
MAURITIUS	2	2	12.2	14.1438	0.772	0.782	0.707	0.834	39.979	35.8	2.7882	5.477	7.3223	10520	3	0	6
NICARAGUA	3	3	15.3	14.1438	0.639	0.579	0.536	0.84	58.146	43.9	9.99033	5.507	5.28	1780	4	0	7
PHILIPPINES	3	3	10.5	14.1438	0.685	0.656	0.655	0.749	44.633	42.2	9.29418	4.985	3.4973	3290	5	0	5
REPUBLIC OF MOLDOVA	3	3	12.5	14.1438	0.693	0.592	0.716	0.784	44.879	28.5	4.15033	5.791	5.1043	2910	3	0	7
SERBIA	2	2	7.7	14.1438	0.771	0.732	0.744	0.842	55.373	29	1.59189	4.813	22.1537	6460	2	0	7
SEYCHELLES	2	2	8.6	14.1438	0.779	0.827	0.702	0.815	53.231	46.8	19.4039	4.318	4.11	12650	2	0	7
SRI LANKA	2	3	17.4	14.1438	0.759	0.696	0.747	0.842	18.3	39.2	3.01551	4.151	4.2412	3490	0	0	6
THE FORMER YUGOSLAV REPUBLIC OF MACEDONIA	2	2	9.4	14.1438	0.743	0.718	0.673	0.849	56.981	36.2	1.05986	4.574	28.9961	5000	5	0	6
node#4
GUATEMALA	3	3	19	20.9	0.616	0.638	0.452	0.809	50.661	54.6	33.6813	5.965	3.0165	3320	0	0	6
INDIA	3	3	16.6	20.9	0.607	0.591	0.515	0.734	31.994	35.7	3.58825	4.772	2.6898	1520	3	0	6
NEPAL	3	4	17	20.9	0.554	0.466	0.484	0.756	17.877	32.8	2.16542	4.156	1.3355	750	1	0	5
PAKISTAN	4	3	14.2	20.9	0.538	0.581	0.38	0.707	37.86	30.7	7.6698	5.292	2.9537	1290	1	0	6
TAJIKISTAN	3	3	18.8	20.9	0.646	0.521	0.667	0.777	26.621	30.8	1.61209	4.38	2.5	1330	2	0	6
THAILAND	2	2	36.2	20.9	0.728	0.745	0.617	0.841	47.943	37.8	4.24695	6.371	0.4892	5720	1	1	6
VIET NAM	3	3	24.5	20.9	0.675	0.585	0.614	0.856	32.309	35.6	1.51839	5.533	1.2525	1720	4	0	5
node#5
BOLIVIA	3	3	23.2	19.2929	0.668	0.611	0.663	0.737	67.696	47.6	8.96131	5.857	2.3939	2590	4	0	5
BRAZIL	2	1	23.4	19.2929	0.748	0.759	0.655	0.843	85.171	52.8	26.7592	6.849	6.917	12810	4	1	7
COLOMBIA	2	2	16.8	19.2929	0.735	0.721	0.664	0.828	75.883	52.8	32.5687	6.416	9.0517	7910	3	0	7
COSTA RICA	2	2	13.9	19.2929	0.776	0.741	0.691	0.912	74.956	49.3	8.73279	7.257	10.1394	9740	3	0	7
DOMINICAN REPUBLIC	2	2	29.3	19.2929	0.713	0.713	0.619	0.82	77.082	47.7	19.2388	4.963	7.3515	6030	1	0	6
ECUADOR	2	2	20.1	19.2929	0.734	0.703	0.656	0.856	63.298	46.9	11.0142	5.865	3.0826	5810	4	2	7
EL SALVADOR	3	3	21.1	19.2929	0.671	0.646	0.576	0.812	65.775	43.4	40.203	5.809	3.6926	3350	2	0	7
IRAQ	3	2	20.2	19.2929	0.666	0.781	0.501	0.757	69.262	29.5	9.85446	4.817	7.9647	7050	3	0	6
LEBANON	2	2	22.6	19.2929	0.751	0.75	0.623	0.908	87.548	31.8	4.473	4.931	6.35499	7610	2	0	6
MEXICO	2	2	12.3	19.2929	0.756	0.767	0.648	0.87	78.691	45.4	18.8214	7.088	4.9139	10270	1	0	6
MONGOLIA	2	2	21	19.2929	0.729	0.698	0.745	0.747	70.366	33.8	7.14508	4.834	4.2312	4330	2	0	6
PARAGUAY	3	2	20.7	19.2929	0.695	0.657	0.628	0.812	59.174	47.9	9.34154	5.779	5.4602	5510	2	0	7
TURKEY	2	2	8.9	19.2929	0.771	0.811	0.667	0.846	72.37	40.2	4.31273	5.345	8.7319	12510	3	3	7
URUGUAY	2	1	16.6	19.2929	0.797	0.79	0.731	0.878	94.983	40.5	7.6291	6.355	6.4437	15320	2	0	7
node#6
ALGERIA	2	2	23.8	24.2429	0.745	0.734	0.66	0.853	69.51	27.6	1.252	5.422	9.82	5510	3	0	6
ARMENIA	2	3	18.3	24.2429	0.742	0.666	0.739	0.831	62.975	30.6	2.17729	4.316	16.1789	4110	3	0	6
IRAN (ISLAMIC REPUBLIC OF)	2	2	32.1	24.2429	0.784	0.771	0.738	0.849	72.32	37.4	2.63058	4.643	10.44	7040	2	0	7
JORDAN	2	3	26.3	24.2429	0.727	0.674	0.686	0.829	83.211	33.7	1.71154	5.414	12.6	3800	3	0	6
MALAYSIA	2	2	24	24.2429	0.785	0.818	0.701	0.843	73.284	41.3	2.11063	5.76	3.11	10840	4	2	5
MOROCCO	3	3	20.8	24.2429	0.645	0.64	0.495	0.847	59.2	39.5	1.2683	4.885	9.23	3090	5	0	6
TUNISIA	2	2	24.4	24.2429	0.723	0.697	0.638	0.849	66.456	35.8	3.0496	4.826	15.9338	4160	1	0	6
node#7
ANGOLA	3	2	26.9	23.37	0.554	0.613	0.447	0.621	42.49	42.7	4.84935	5.589	9.43	4780	4	0	7
BOTSWANA	3	2	23.6	23.37	0.693	0.759	0.654	0.671	56.938	60.5	15.0382	3.97	17.86	8000	1	0	7
CONGO	3	3	26.4	23.37	0.582	0.59	0.508	0.66	64.531	48.9	9.86743	4.297	10	2490	2	0	5
GHANA	3	3	26.2	23.37	0.577	0.545	0.548	0.644	52.735	42.4	1.6838	5.091	2.1729	1870	4	0	5
LAO PEOPLE'S DEMOCRATIC REPUBLIC	3	3	14.3	23.37	0.579	0.587	0.471	0.702	36.469	36.4	8.0434	4.787	0.7083	1610	1	0	6
MAURITANIA	4	3	24.5	23.37	0.508	0.536	0.371	0.657	58.636	35.7	10.8688	4.758	9.8645	1450	3	0	6
NIGERIA	4	3	20.5	23.37	0.519	0.597	0.475	0.494	46.094	43	10.7177	5.248	3.7033	2720	5	0	7
SOUTH AFRICA	3	2	25.1	23.37	0.675	0.723	0.695	0.613	63.788	63.4	31.6605	4.963	24.5688	7350	4	2	6
YEMEN	4	3	21.5	23.37	0.507	0.546	0.349	0.681	33.45	34.7	6.6585	4.054	17.82	1440	3	0	6
ZAMBIA	3	3	24.7	23.37	0.574	0.534	0.575	0.615	40.027	55.6	5.72156	5.006	7.85	1760	4	0	7
node#8
BENIN	4	4	27.7	28.9895	0.5	0.446	0.454	0.617	43.086	43.4	6.56806	3.528	2.6465	890	4	0	2
BURKINA FASO	4	4	30	28.9895	0.401	0.412	0.262	0.599	28.186	39.8	0.71459	4.259	3.3	690	1	0	6
CAMEROON	4	3	27.6	28.9895	0.535	0.516	0.526	0.564	53.25	42.8	4.1741	4.42	4.11	1430	2	0	6
DEMOCRATIC REPUBLIC OF THE CONGO	4	4	33.2	28.9895	0.426	0.287	0.455	0.59	41.461	42.1	14.2781	4.578	4.4852	410	2	0	4
ETHIOPIA	4	4	25.3	28.9895	0.438	0.39	0.319	0.676	18.59	33.2	8.45894	4.561	2.2509	470	2	0	7
GUINEA	4	4	27.3	28.9895	0.435	0.42	0.333	0.589	36.209	33.7	9.44272	3.847	4.5488	700	2	0	5
KENYA	3	3	29.1	28.9895	0.566	0.495	0.522	0.702	24.78	46.5	5.46547	4.403	9.6	1130	2	0	5
LESOTHO	4	3	28.2	28.9895	0.505	0.513	0.499	0.504	26.271	54.2	31.0764	4.898	24.58	1560	1	0	5
LIBERIA	4	4	33.7	28.9895	0.429	0.296	0.42	0.632	48.921	36.5	3.22846	4.196	19.5194	630	3	0	3
MADAGASCAR	4	4	28.4	28.9895	0.509	0.39	0.492	0.688	33.832	42.6	9.17724	3.966	0.5986	520	2	0	6
MALAWI	4	4	35	28.9895	0.461	0.352	0.442	0.631	15.944	45.5	1.73321	4.113	5.9465	410	1	0	6
MALI	4	4	25.6	28.9895	0.408	0.432	0.279	0.562	38.363	33	12.1799	4.247	8.07	780	3	0	6
NIGER	4	4	26.4	28.9895	0.34	0.324	0.204	0.596	18.22	31.5	4.44403	4.152	0.3193	400	2	0	5
RWANDA	4	4	32.1	28.9895	0.503	0.412	0.44	0.702	26.869	45.1	3.24442	3.715	0.89	700	2	0	4
SENEGAL	4	3	27.2	28.9895	0.481	0.463	0.34	0.706	43.079	40.3	8.5097	3.959	10.36	1360	2	0	6
SIERRA LEONE	4	4	27.3	28.9895	0.419	0.423	0.372	0.468	39.226	34	1.67009	6.546	3.42	660	1	0	7
TOGO	4	4	31.1	28.9895	0.472	0.357	0.489	0.603	38.979	46	9.60408	2.936	1.9815	620	1	0	5
UGANDA	4	4	27.4	28.9895	0.496	0.417	0.489	0.597	15.437	41	10.2706	4.443	1.91	650	4	0	6
ZIMBABWE	4	3	28.2	28.9895	0.516	0.428	0.55	0.585	32.654	43.2	6.66856	4.827	5.3681	1210	2	0	6
