# Supplementary material for: Social, economic, and legislative factors and global road traffic fatalities
Source: BMC Public Health. 2020 Sep 17;20:1413. doi: 10.1186/s12889-020-09491-x (PMC7646406; doi:10.1186/s12889-020-09491-x)
Supplement: Supplementary file 3 — Additional file 3. Categorization of countries based on CART result in 2016. [file 12889_2020_9491_MOESM3_ESM.xlsx]

## Sheet: cart 2016
Counry	HumanDevelopmentanalytical	Incomeanalytical	Mortality_2016	mortality predicton	HDI2016	GINI2016	Unemployment2016	Happiness2016	Homicide2016	Urbanpopulation2016	Education2016	Income2016	LifeExpectancy2016	saferoad2016	safeuser2016	safevehicle2016	GNI2016
node#1
AUSTRALIA	1	1	5.6	5.23793	0.938	35.8	5.7099	7.313	0.941156	85.8	0.929	0.918	0.968	4	7	4	54140
AUSTRIA	1	1	5.2	5.23793	0.906	30.5	6.0138	7.119	0.65522	57.905	0.852	0.921	0.948	5	7	4	46220
BELGIUM	1	1	5.8	5.23793	0.915	27.7	7.8297	6.929	1.94898	97.919	0.893	0.911	0.941	5	7	4	43440
CANADA	1	1	5.8	5.23793	0.922	34	6.9989	7.404	1.6841	81.3	0.894	0.915	0.96	4.5	7	2	43880
CYPRUS	1	1	5.1	5.23793	0.867	34	12.9498	5.546	1.11087	66.881	0.808	0.866	0.931	4.5	7	4	24660
CZECH REPUBLIC	1	1	5.9	5.23793	0.885	25.9	3.9514	6.596	0.612647	73.57	0.893	0.859	0.904	3.5	7	4	17590
DENMARK	1	1	4	5.23793	0.928	28.2	6.1807	7.526	0.980681	87.642	0.92	0.93	0.934	4.5	7	4	57880
ESTONIA	1	1	6.1	5.23793	0.868	32.7	6.7617	5.517	3.19314	68.563	0.868	0.849	0.886	3.5	7	4	18260
FINLAND	1	1	4.7	5.23793	0.918	27.1	8.8184	7.413	1.41777	85.275	0.905	0.905	0.943	5	7	4	45480
FRANCE	1	1	5.5	5.23793	0.899	32.7	10.0568	6.478	1.35219	79.917	0.84	0.9	0.962	4.5	7	4	38990
GERMANY	1	1	4.3	5.23793	0.934	31.7	4.1218	6.994	1.17619	77.224	0.94	0.924	0.939	4	7	4	44290
ICELAND	1	1	6.6	5.23793	0.933	27.8	2.9779	7.501	0.300448	93.735	0.912	0.923	0.965	4.5	7	4	55120
IRELAND	1	1	4.1	5.23793	0.934	31.8	8.3665	6.907	0.80208	62.737	0.918	0.94	0.946	4.5	7	4	52860
ISRAEL	1	1	4.2	5.23793	0.902	38.9	4.798	7.267	1.36399	92.256	0.874	0.873	0.962	4.5	7	2	36360
ITALY	1	1	5.6	5.23793	0.878	35.4	11.6882	5.977	0.673063	69.855	0.791	0.884	0.969	4	7	4	31940
JAPAN	1	1	4.1	5.23793	0.907	32.1	3.1	5.921	0.283523	91.457	0.846	0.898	0.981	5	7	4	37880
LITHUANIA	1	1	8	5.23793	0.855	37.4	7.8621	5.813	5.24687	67.366	0.879	0.845	0.841	4.5	7	4	14870
LUXEMBOURG	1	1	6.3	5.23793	0.904	33.8	6.2907	6.871	0.719016	90.46	0.792	0.979	0.951	4.5	7	4	68670
MALTA	1	1	6.1	5.23793	0.875	29.4	5.3911	6.488	0.935419	94.48	0.818	0.876	0.936	3	7	4	23590
NETHERLANDS	1	1	3.8	5.23793	0.928	28.2	6.0063	7.339	0.553363	90.635	0.905	0.928	0.952	5	7	4	46900
NORWAY	1	1	2.7	5.23793	0.951	27.5	4.6789	7.498	0.514305	81.485	0.915	0.984	0.957	4.5	7	4	81810
PORTUGAL	1	1	7.4	5.23793	0.845	35.5	11.0662	5.123	0.635933	64.086	0.759	0.843	0.942	3.5	7	4	19930
REPUBLIC OF KOREA	1	1	9.8	5.23793	0.9	31.6	3.7	5.835	0.701114	81.562	0.862	0.885	0.956	5	6	3	27690
SLOVAKIA	1	1	6.1	5.23793	0.853	26.5	9.6702	6.078	1.04746	53.806	0.831	0.854	0.875	4.5	7	4	16950
SLOVENIA	1	1	6.4	5.23793	0.894	25.4	8.0001	5.768	0.48164	54.02	0.887	0.857	0.938	4.5	7	4	21750
SPAIN	1	1	4.1	5.23793	0.889	36.2	19.6347	6.361	0.633485	79.84	0.824	0.877	0.972	5	7	4	27530
SWEDEN	1	1	2.8	5.23793	0.932	29.2	6.99	7.291	1.07776	86.852	0.904	0.931	0.961	4.5	7	4	54430
SWITZERLAND	1	1	2.7	5.23793	0.943	32.3	4.9179	7.509	0.536357	73.739	0.897	0.96	0.974	3.5	7	4	82110
UNITED KINGDOM	1	1	3.1	5.23793	0.92	33.2	4.8132	6.725	1.20241	82.886	0.914	0.9	0.947	5	7	4	42990
node#2
ARGENTINA	1	2	14	11.4187	0.822	42.4	8.6453	6.65	5.94256	91.627	0.814	0.783	0.87	4.5	7	1	12220
BELARUS	1	2	8.9	11.4187	0.805	25.3	5.84	5.802	3.58466	77.661	0.838	0.764	0.814	4	7	0	5620
BULGARIA	1	2	10.2	11.4187	0.81	37.4	7.5746	4.217	1.13604	74.329	0.805	0.782	0.842	2.5	7	4	7580
CHILE	1	1	12.5	11.4187	0.842	47.7	6.7382	6.705	3.46278	87.422	0.8	0.813	0.916	1.5	7	0	13420
CROATIA	1	2	8.1	11.4187	0.828	31.1	13.1034	5.488	1.04463	56.403	0.791	0.808	0.887	4.5	7	4	12390
GEORGIA	2	3	15.3	11.4187	0.776	36.6	16.6039	4.252	0.989617	57.837	0.845	0.676	0.819	3.5	6	0	4080
GREECE	1	1	9.2	11.4187	0.868	36	23.5391	5.033	0.750351	78.387	0.838	0.83	0.942	4	7	4	18890
HUNGARY	1	1	7.8	11.4187	0.835	30.4	5.1149	5.145	2.0715	70.779	0.815	0.83	0.861	3	7	4	13050
KAZAKHSTAN	2	2	17.6	11.4187	0.797	27.2	4.96	5.919	4.80573	57.264	0.809	0.815	0.767	5	7	0	8800
LATVIA	1	1	9.3	11.4187	0.844	34.2	9.6429	5.56	3.36233	68.021	0.866	0.826	0.84	4	7	4	14600
MONTENEGRO	1	2	10.7	11.4187	0.81	31.9	17.7233	5.161	4.45562	66.141	0.79	0.766	0.879	4	7	0	7090
POLAND	1	2	9.7	11.4187	0.86	30.8	6.1608	5.835	0.670146	60.178	0.862	0.834	0.886	4.5	7	4	12710
ROMANIA	1	2	10.3	11.4187	0.807	35.9	5.9014	5.528	1.2488	53.9	0.762	0.808	0.853	4	7	4	9530
RUSSIAN FEDERATION	1	2	18	11.4187	0.815	37.7	5.5588	5.856	10.8162	74.164	0.832	0.827	0.786	4	7	3	9750
SERBIA	2	2	7.4	11.4187	0.785	28.5	15.2574	5.177	1.39427	55.81	0.778	0.734	0.849	3	7	0	5690
UKRAINE	2	3	13.7	11.4187	0.746	25	9.3	4.324	6.33864	69.154	0.794	0.654	0.799	4	7	0	2310
node#3
ALBANIA	2	2	13.6	12.7125	0.782	29	17.08	4.655	2.69893	58.421	0.742	0.717	0.898	3.5	7	0	4320
BOSNIA AND HERZEGOVINA	2	2	15.7	12.7125	0.766	33	25.41	5.163	1.27536	47.518	0.718	0.715	0.876	3.5	7	0	5130
KYRGYZSTAN	3	3	15.4	12.7125	0.669	26.8	7.21	5.185	4.48538	35.944	0.735	0.519	0.784	3.5	6	0	1110
MAURITIUS	2	2	13.7	12.7125	0.788	35.8	6.8135	5.648	1.82194	40.91	0.729	0.796	0.842	4.5	6	0	10640
PHILIPPINES	3	3	12.3	12.7125	0.696	40.1	2.7078	5.279	11.0198	46.475	0.661	0.675	0.755	4.5	6	0	3570
REPUBLIC OF MOLDOVA	3	3	9.7	12.7125	0.697	26.3	4.185	5.897	3.19415	42.511	0.71	0.6	0.794	5	7	0	2510
SRI LANKA	2	3	14.9	12.7125	0.768	39.8	4.2425	4.415	2.54954	18.311	0.749	0.712	0.851	2	6	0	3810
THE FORMER YUGOSLAV OF MACEDONIA	2	2	6.4	12.7125	0.756	35.6	23.7244	5.121	1.58845	57.563	0.691	0.73	0.857	3.5	7	0	4980
node#4
ARMENIA	2	3	17.1	17.8083	0.749	32.5	16.1789	4.36	2.97813	63.082	0.749	0.668	0.84	4.5	6	0	3760
BOLIVIA	3	3	15.5	17.8083	0.689	44.6	3.066	5.822	6.30019	68.738	0.683	0.633	0.756	4	5	0	3040
BRAZIL	2	2	19.7	17.8083	0.758	53.7	11.6095	6.952	29.528	86.042	0.686	0.744	0.854	3.5	7	2	8930
COLOMBIA	2	2	18.5	17.8083	0.747	50.8	8.6918	6.481	25.5043	80.108	0.676	0.736	0.837	1.5	6	0	6460
ECUADOR	2	2	21.3	17.8083	0.749	45	4.597	5.976	5.85377	63.534	0.695	0.699	0.867	3.5	7	2	5810
IRAN (ISLAMIC REPUBLIC OF)	2	2	20.5	17.8083	0.796	40	12.43	4.813	2.46904	73.88	0.741	0.789	0.861	4.5	6	0	5520
JORDAN	2	3	24.4	17.8083	0.735	33.7	15.275	5.303	1.54763	90.506	0.711	0.668	0.836	4.5	6	0	3930
MALAYSIA	2	2	23.6	17.8083	0.799	41	3.44	6.005	2.11063	74.84	0.719	0.834	0.851	5	5	3	10150
MEXICO	2	2	13.1	17.8083	0.772	43.4	3.859	6.778	19.264	79.577	0.678	0.772	0.879	4	3	0	9400
PANAMA	2	2	14.3	17.8083	0.785	50.4	3.3146	6.701	9.66959	67.027	0.687	0.789	0.892	1.5	6	0	12390
TURKEY	2	2	12.3	17.8083	0.787	41.9	10.8386	5.389	4.31273	74.134	0.689	0.825	0.858	4.5	7	3	11180
URUGUAY	1	1	13.4	17.8083	0.802	39.7	7.8406	6.545	7.69427	95.144	0.733	0.797	0.885	1.5	7	0	14980
node#5
BANGLADESH	3	3	15.3	20.1111	0.597	32.4	4.35	4.643	2.50309	35.083	0.49	0.537	0.808	4.5	4	0	1370
BHUTAN	3	3	17.4	20.1111	0.609	38.8	2.45	5.196	1.12929	39.428	0.446	0.654	0.772	5	6	0	2730
CHINA	2	2	18.2	20.1111	0.748	38.6	4.1	5.245	0.615601	56.736	0.644	0.75	0.865	5	6	1	8210
DOMINICAN REPUBLIC	2	2	34.6	20.1111	0.733	45.7	6.7189	5.155	15.1817	79.436	0.643	0.739	0.829	3.5	7	0	6860
EGYPT	3	3	9.7	20.1111	0.694	31.8	12.4067	4.362	2.51329	42.732	0.604	0.698	0.792	4.5	6	3	3460
EL SALVADOR	3	3	22.2	20.1111	0.679	40	4.4183	6.068	82.8423	70.501	0.58	0.655	0.823	2	7	0	3510
GUATEMALA	3	3	16.6	20.1111	0.649	48.3	2.583	6.324	27.255	50.319	0.514	0.646	0.822	3	6	0	3800
HONDURAS	3	3	16.7	20.1111	0.614	50	4.6682	4.871	56.5157	55.813	0.502	0.561	0.824	3	6	0	2120
INDONESIA	3	3	12.2	20.1111	0.691	38.6	4.3007	5.314	0.495068	53.989	0.622	0.702	0.757	5	6	0	3400
IRAQ	3	2	20.7	20.1111	0.672	29.5	10.82	4.575	9.85446	70.094	0.502	0.788	0.767	2	6	0	5630
MONGOLIA	2	3	16.5	20.1111	0.743	32.3	7.2351	4.907	5.65592	68.297	0.592	0.549	0.757	2.5	6	0	3500
MOROCCO	3	3	19.6	20.1111	0.662	39.5	9.3	5.151	1.23839	61.36	0.525	0.645	0.859	3.5	6	0	2890
NEPAL	3	4	15.9	20.1111	0.569	32.8	1.3355	4.793	2.16378	18.942	0.502	0.476	0.773	3	5	0	770
PARAGUAY	2	2	22.7	20.1111	0.702	47.9	5.4602	5.538	9.2934	61.026	0.631	0.67	0.817	3.5	7	0	5390
SYRIAN ARAB REPUBLIC	4	3	26.5	20.1111	0.536	35.8	8.61	3.069	2.20279	52.835	0.412	0.482	0.774	4	5	0	1820
TAJIKISTAN	3	3	18.1	20.1111	0.647	34	2.5	4.996	1.61209	26.851	0.66	0.522	0.785	4.5	6	0	1110
THAILAND	2	2	32.7	20.1111	0.748	36.9	0.688	6.474	3.23944	48.448	0.65	0.757	0.851	4	6	1	5690
VIET NAM	3	3	26.4	20.1111	0.689	35.3	1.8515	5.061	1.51839	34.51	0.621	0.608	0.865	4.5	6	0	2080
node#6
ANGOLA	3	3	23.6	25.1263	0.577	42.7	24.22	3.866	4.84935	64.149	0.487	0.617	0.639	2.5	7	0	3770
BOTSWANA	2	2	23.8	25.1263	0.712	53.3	17.86	3.974	15.0382	67.933	0.659	0.761	0.72	4	7	0	6880
CAMEROON	3	3	30.1	25.1263	0.553	46.6	3.5338	4.513	4.1741	55.179	0.547	0.527	0.586	4	5	0	1380
COMOROS	4	3	26.5	25.1263	0.502	45.3	4.5714	3.956	7.70323	28.619	0.473	0.398	0.672	1	3	0	1320
CONGO	3	3	27.4	25.1263	0.612	48.9	10	4.236	9.32245	66.001	0.526	0.634	0.687	1.5	5	0	1820
CÔTE D'IVOIRE	4	3	23.6	25.1263	0.486	41.5	2.5992	3.916	11.6305	49.881	0.421	0.529	0.517	3	5	0	1490
ETHIOPIA	4	4	26.7	25.1263	0.457	39.1	2.2509	4.508	7.56161	19.866	0.325	0.419	0.7	1.5	6	0	670
GHANA	3	3	24.9	25.1263	0.588	43.5	6.8062	4.276	1.6838	54.749	0.558	0.553	0.658	5	6	0	1830
INDIA	3	3	22.6	25.1263	0.636	35.7	2.6898	4.404	3.2237	33.182	0.556	0.619	0.747	4.5	6	3	1690
KENYA	3	3	27.8	25.1263	0.585	40.8	9.6	4.356	4.87344	26.105	0.543	0.509	0.724	3	6	0	1360
MALAWI	4	4	31	25.1263	0.474	44.7	5.9465	4.156	1.73321	16.506	0.45	0.356	0.665	1.5	6	0	340
MALI	4	4	23.1	25.1263	0.421	33	1.367	4.073	10.9032	40.783	0.287	0.445	0.584	3.5	6	0	780
MAURITANIA	4	3	24.7	25.1263	0.516	32.6	9.8645	4.201	9.94169	51.962	0.385	0.538	0.665	1	6	0	1150
NAMIBIA	3	2	30.4	25.1263	0.645	59.1	23.3518	4.574	17.1383	47.961	0.569	0.689	0.683	2.5	6	0	4980
NIGER	4	4	26.2	25.1263	0.351	34.3	0.5239	3.856	4.44403	16.29	0.212	0.331	0.616	1.5	5	0	370
NIGERIA	4	3	21.4	25.1263	0.53	43	4.311	4.875	9.84835	48.683	0.483	0.6	0.514	4.5	7	0	2470
PAKISTAN	3	3	14.3	25.1263	0.56	33.5	3.5659	5.132	4.4084	36.234	0.411	0.596	0.715	4.5	6	0	1420
SENEGAL	4	3	23.4	25.1263	0.499	40.3	6.7574	4.219	7.37559	46.296	0.361	0.473	0.725	3	6	0	1270
SOUTH AFRICA	3	2	25.9	25.1263	0.696	63	26.5507	4.459	33.971	65.341	0.708	0.723	0.658	4	7	2	5470
node#7
BENIN	4	4	27.5	30.2182	0.512	47.8	2.6465	3.484	6.18276	46.229	0.471	0.453	0.629	2	3	0	820
BURKINA FASO	4	4	30.5	30.2182	0.42	35.3	6.4795	3.739	0.369949	28.134	0.285	0.419	0.621	3.5	7	0	600
Burundi	4	4	34.7	30.2182	0.418	38.6	1.5717	2.905	6.02052	12.388	0.424	0.298	0.577	0.5	5	0	270
GUINEA	4	4	28.2	30.2182	0.449	33.7	4.5488	3.607	8.82458	35.46	0.339	0.435	0.616	2	5	0	780
LIBERIA	4	4	35.9	30.2182	0.432	35.3	3.0806	3.622	3.22846	50.254	0.43	0.287	0.654	3.5	4	0	620
MADAGASCAR	4	4	28.6	30.2182	0.517	42.6	0.5986	3.695	7.68676	35.856	0.498	0.392	0.707	2.5	6	0	470
RWANDA	4	4	29.7	30.2182	0.52	43.7	1.1693	3.515	2.51944	17.056	0.45	0.432	0.725	5	4	0	720
SOUTH SUDAN	4	3	29.9	30.2182	0.394	46.3	12.15	3.832	13.9024	19.092	0.297	0.364	0.566	1.5	3	0	1130
TOGO	4	4	29.2	30.2182	0.5	43.1	2.2039	3.303	8.99992	40.628	0.506	0.399	0.619	3	5	0	600
UGANDA	4	4	29	30.2182	0.508	42.8	1.91	3.739	11.5185	22.624	0.504	0.424	0.614	3.5	6	0	660
UNITED REPUBLIC OF TANZANIA	4	4	29.2	30.2182	0.533	37.8	2.1249	3.666	6.95249	32.333	0.441	0.49	0.703	4.5	5	0	970
