# Supplementary material for: Social, economic, and legislative factors and global road traffic fatalities
Source: BMC Public Health. 2020 Sep 17;20:1413. doi: 10.1186/s12889-020-09491-x (PMC7646406; doi:10.1186/s12889-020-09491-x)
Supplement: Supplementary file 4 — Additional file 4. Countries which have valid data for both 2013 and 2016. [file 12889_2020_9491_MOESM4_ESM.xlsx]

## Sheet: 2013+2016
country	Mortality2013	Mortality_2016	mortalityrate	mortalityr20percent	HDI2013	HDI2016	Education2013	Education2016	Income2013	Income2016	LifeExpectancy2013	LifeExpectancy2016	GINI2013	GINI2016	Happiness2013	Happiness2016	Homicide2013	Homicide2016	saferoad2013	saferoad2016	safeuser2013	safeuser2016	safevehicle2013	safevehicle2016	Unemployment2013	Unemployment2016	urbanpopulation2013	Urbanpopulation2016
ALBANIA	15.1	13.6	-9.93377	0	0.771	0.782	0.732	0.742	0.705	0.717	0.888	0.898	29	29	5.55	4.655	4.24806	2.69893	3	3.5	7	7	0	0	15.8659	17.08	55.383	58.421
ANGOLA	26.9	23.6	-12.2677	0	0.554	0.577	0.447	0.487	0.613	0.617	0.621	0.639	42.7	42.7	5.589	3.866	4.84935	4.84935	4	2.5	7	7	0	0	9.43	24.22	42.49	64.149
ARMENIA	18.3	17.1	-6.55738	0	0.742	0.749	0.739	0.749	0.666	0.668	0.831	0.84	30.6	32.5	4.316	4.36	2.17729	2.97813	3	4.5	6	6	0	0	16.1789	16.1789	62.975	63.082
AUSTRALIA	5.4	5.6	3.7037	0	0.931	0.938	0.921	0.929	0.913	0.918	0.96	0.968	34.7	35.8	7.35	7.313	1.05828	0.941156	5	4	7	7	3	4	5.662	5.7099	89.153	85.8
AUSTRIA	5.4	5.2	-3.7037	0	0.897	0.906	0.833	0.852	0.921	0.921	0.94	0.948	30.8	30.5	7.369	7.119	0.722798	0.65522	4	5	7	7	3	4	5.3348	6.0138	65.884	57.905
BANGLADESH	13.6	15.3	12.5	0	0.575	0.597	0.465	0.49	0.517	0.537	0.791	0.808	32.1	32.4	4.804	4.643	2.78794	2.50309	3	4.5	5	4	0	0	4.4262	4.35	32.753	35.083
BELARUS	13.7	8.9	-35.0365	1	0.804	0.805	0.835	0.838	0.775	0.764	0.803	0.814	26.6	25.3	5.504	5.802	3.51307	3.58466	4	4	7	7	0	0	0.5	5.84	75.877	77.661
BELGIUM	6.7	5.8	-13.4328	0	0.908	0.915	0.88	0.893	0.911	0.911	0.933	0.941	27.7	27.7	6.967	6.929	1.83832	1.94898	4	5	7	7	3	4	8.4253	7.8297	97.776	97.919
BENIN	27.7	27.5	-0.722022	0	0.5	0.512	0.454	0.471	0.446	0.453	0.617	0.629	43.4	47.8	3.528	3.484	6.56806	6.18276	4	2	2	3	0	0	2.6465	2.6465	43.086	46.229
BOLIVIA	23.2	15.5	-33.1897	1	0.668	0.689	0.663	0.683	0.611	0.633	0.737	0.756	47.6	44.6	5.857	5.822	8.96131	6.30019	4	4	5	5	0	0	2.3939	3.066	67.696	68.738
BOSNIA AND HERZEGOVINA	17.7	15.7	-11.2994	0	0.747	0.766	0.686	0.718	0.702	0.715	0.868	0.876	33	33	4.813	5.163	1.27601	1.27536	2	3.5	7	7	0	0	27.45	25.41	39.486	47.518
BOTSWANA	23.6	23.8	0.847458	0	0.693	0.712	0.654	0.659	0.759	0.761	0.671	0.72	60.5	53.3	3.97	3.974	15.0382	15.0382	1	4	7	7	0	0	17.86	17.86	56.938	67.933
BRAZIL	23.4	19.7	-15.812	0	0.748	0.758	0.655	0.686	0.759	0.744	0.843	0.854	52.8	53.7	6.849	6.952	26.7592	29.528	4	3.5	7	7	1	2	6.917	11.6095	85.171	86.042
BULGARIA	8.3	10.2	22.8916	1	0.792	0.81	0.779	0.805	0.763	0.782	0.836	0.842	36.6	37.4	3.981	4.217	1.50011	1.13604	5	2.5	7	7	3	4	12.9408	7.5746	73.3	74.329
BURKINA FASO	30	30.5	1.66667	0	0.401	0.42	0.262	0.285	0.412	0.419	0.599	0.621	39.8	35.3	4.259	3.739	0.71459	0.369949	1	3.5	6	7	0	0	3.3	6.4795	28.186	28.134
CAMEROON	27.6	30.1	9.05797	0	0.535	0.553	0.526	0.547	0.516	0.527	0.564	0.586	42.8	46.6	4.42	4.513	4.1741	4.1741	2	4	6	5	0	0	4.11	3.5338	53.25	55.179
CANADA	6	5.8	-3.33333	0	0.911	0.922	0.87	0.894	0.911	0.915	0.952	0.96	34	34	7.477	7.404	1.44375	1.6841	4	4.5	7	7	2	2	7.0736	6.9989	81.472	81.3
CHILE	12.4	12.5	0.806452	0	0.828	0.842	0.775	0.8	0.808	0.813	0.907	0.916	47.3	47.7	6.587	6.705	3.18388	3.46278	4	1.5	7	7	0	0	6.6594	6.7382	89.175	87.422
CHINA	18.8	18.2	-3.19149	0	0.729	0.748	0.627	0.644	0.721	0.75	0.858	0.865	39.7	38.6	4.978	5.245	0.769457	0.615601	5	5	6	6	1	1	4.05	4.1	53.168	56.736
COLOMBIA	16.8	18.5	10.119	0	0.735	0.747	0.664	0.676	0.721	0.736	0.828	0.837	52.8	50.8	6.416	6.481	32.5687	25.5043	3	1.5	7	6	0	0	9.0517	8.6918	75.883	80.108
CONGO	26.4	27.4	3.78788	0	0.582	0.612	0.508	0.526	0.59	0.634	0.66	0.687	48.9	48.9	4.297	4.236	9.86743	9.32245	2	1.5	5	5	0	0	10	10	64.531	66.001
CROATIA	9.2	8.1	-11.9565	0	0.821	0.828	0.787	0.791	0.799	0.808	0.879	0.887	32	31.1	5.661	5.488	1.07532	1.04463	3	4.5	7	7	3	4	17.2511	13.1034	58.359	56.403
CYPRUS	5.2	5.1	-1.92308	0	0.853	0.867	0.788	0.808	0.854	0.866	0.923	0.931	37	34	6.466	5.546	1.04905	1.11087	5	4.5	7	7	3	4	15.8707	12.9498	67.133	66.881
CZECH REPUBLIC	6.1	5.9	-3.27869	0	0.874	0.885	0.882	0.893	0.844	0.859	0.896	0.904	26.5	25.9	6.29	6.596	0.849499	0.612647	5	3.5	7	7	3	4	6.9527	3.9514	73.06	73.57
DENMARK	3.5	4	14.2857	0	0.931	0.928	0.941	0.92	0.926	0.93	0.926	0.934	28.5	28.2	7.693	7.526	0.851393	0.980681	3	4.5	7	7	3	4	6.9967	6.1807	87.324	87.642
DOMINICAN REPUBLIC	29.3	34.6	18.0887	0	0.713	0.733	0.619	0.643	0.713	0.739	0.82	0.829	47.7	45.7	4.963	5.155	19.2388	15.1817	1	3.5	6	7	0	0	7.3515	6.7189	77.082	79.436
ECUADOR	20.1	21.3	5.97015	0	0.734	0.749	0.656	0.695	0.703	0.699	0.856	0.867	46.9	45	5.865	5.976	11.0142	5.85377	4	3.5	7	7	2	2	3.0826	4.597	63.298	63.534
EGYPT	12.8	9.7	-24.2188	1	0.68	0.694	0.583	0.604	0.689	0.698	0.784	0.792	29.8	31.8	4.273	4.362	2.51329	2.51329	2	4.5	6	6	3	3	13.1538	12.4067	43.025	42.732
EL SALVADOR	21.1	22.2	5.21327	0	0.671	0.679	0.576	0.58	0.646	0.655	0.812	0.823	43.4	40	5.809	6.068	40.203	82.8423	2	2	7	7	0	0	3.6926	4.4183	65.775	70.501
ESTONIA	7	6.1	-12.8571	0	0.862	0.868	0.875	0.868	0.838	0.849	0.874	0.886	35.1	32.7	5.426	5.517	3.93474	3.19314	5	3.5	7	7	3	4	8.6307	6.7617	67.721	68.563
ETHIOPIA	25.3	26.7	5.5336	0	0.438	0.457	0.319	0.325	0.39	0.419	0.676	0.7	33.2	39.1	4.561	4.508	8.45894	7.56161	2	1.5	7	6	0	0	2.2509	2.2509	18.59	19.866
FINLAND	4.8	4.7	-2.08333	0	0.912	0.918	0.898	0.905	0.903	0.905	0.935	0.943	27.2	27.1	7.389	7.413	1.63705	1.41777	5	5	7	7	3	4	8.1934	8.8184	83.952	85.275
FRANCE	5.1	5.5	7.84314	0	0.889	0.899	0.822	0.84	0.897	0.9	0.954	0.962	32.5	32.7	6.764	6.478	1.21558	1.35219	5	4.5	7	7	3	4	9.9206	10.0568	79.055	79.917
GEORGIA	11.8	15.3	29.661	1	0.757	0.776	0.804	0.845	0.664	0.676	0.813	0.819	38.6	36.6	4.187	4.252	4.41907	0.989617	2	3.5	6	6	0	0	19.4158	16.6039	53.309	57.837
GERMANY	4.3	4.3	0	0	0.928	0.934	0.933	0.94	0.919	0.924	0.931	0.939	31.1	31.7	6.672	6.994	0.839228	1.17619	5	4	7	7	3	4	5.2306	4.1218	74.89	77.224
GHANA	26.2	24.9	-4.96183	0	0.577	0.588	0.548	0.558	0.545	0.553	0.644	0.658	42.4	43.5	5.091	4.276	1.6838	1.6838	4	5	5	6	0	0	2.1729	6.8062	52.735	54.749
GREECE	9.1	9.2	1.0989	0	0.856	0.868	0.812	0.838	0.826	0.83	0.934	0.942	36.1	36	5.435	5.033	1.35143	0.750351	3	4	7	7	3	4	27.4662	23.5391	77.343	78.387
GUATEMALA	19	16.6	-12.6316	0	0.616	0.649	0.452	0.514	0.638	0.646	0.809	0.822	54.6	48.3	5.965	6.324	33.6813	27.255	0	3	6	6	0	0	3.0165	2.583	50.661	50.319
GUINEA	27.3	28.2	3.2967	0	0.435	0.449	0.333	0.339	0.42	0.435	0.589	0.616	33.7	33.7	3.847	3.607	9.44272	8.82458	2	2	5	5	0	0	4.5488	4.5488	36.209	35.46
HONDURAS	17.4	16.7	-4.02299	0	0.6	0.614	0.478	0.502	0.553	0.561	0.815	0.824	52.6	50	5.142	4.871	74.28	56.5157	1	3	7	6	0	0	4.096	4.6682	53.537	55.813
HUNGARY	7.7	7.8	1.2987	0	0.835	0.835	0.834	0.815	0.817	0.83	0.853	0.861	31.5	30.4	4.775	5.145	1.56477	2.0715	5	3	7	7	3	4	10.1765	5.1149	70.306	70.779
ICELAND	4.6	6.6	43.4783	1	0.92	0.933	0.898	0.912	0.907	0.923	0.958	0.965	25.4	27.8	7.355	7.501	0.305783	0.300448	4	4.5	7	7	3	4	5.3764	2.9779	93.942	93.735
INDIA	16.6	22.6	36.1446	1	0.607	0.636	0.515	0.556	0.591	0.619	0.734	0.747	35.7	35.7	4.772	4.404	3.58825	3.2237	3	4.5	6	6	0	3	2.6898	2.6898	31.994	33.182
INDONESIA	15.3	12.2	-20.2614	1	0.681	0.691	0.614	0.622	0.686	0.702	0.749	0.757	39.9	38.6	5.348	5.314	0.54993	0.495068	4	5	6	6	0	0	4.3358	4.3007	52.252	53.989
IRAN (ISLAMIC REPUBLIC OF)	32.1	20.5	-36.1371	1	0.784	0.796	0.738	0.741	0.771	0.789	0.849	0.861	37.4	40	4.643	4.813	2.63058	2.46904	2	4.5	7	6	0	0	10.44	12.43	72.32	73.88
IRAQ	20.2	20.7	2.47525	0	0.666	0.672	0.501	0.502	0.781	0.788	0.757	0.767	29.5	29.5	4.817	4.575	9.85446	9.85446	3	2	6	6	0	0	7.9647	10.82	69.262	70.094
IRELAND	4.1	4.1	0	0	0.911	0.934	0.894	0.918	0.901	0.94	0.938	0.946	33.5	31.8	7.076	6.907	1.11064	0.80208	3	4.5	7	7	3	4	13.7446	8.3665	62.667	62.737
ISRAEL	3.6	4.2	16.6667	0	0.895	0.902	0.87	0.874	0.865	0.873	0.954	0.962	41.4	38.9	7.301	7.267	1.74046	1.36399	5	4.5	7	7	2	2	6.208	4.798	92.012	92.256
ITALY	6.1	5.6	-8.19672	0	0.876	0.878	0.794	0.791	0.881	0.884	0.961	0.969	34.9	35.4	6.021	5.977	0.841322	0.673063	4	4	7	7	3	4	12.1487	11.6882	68.686	69.855
JAPAN	4.7	4.1	-12.766	0	0.899	0.907	0.83	0.846	0.899	0.898	0.975	0.981	32.1	32.1	6.064	5.921	0.288358	0.283523	4	5	7	7	3	4	4	3.1	92.491	91.457
JORDAN	26.3	24.4	-7.22433	0	0.727	0.735	0.686	0.711	0.674	0.668	0.829	0.836	33.7	33.7	5.414	5.303	1.71154	1.54763	3	4.5	6	6	0	0	12.6	15.275	83.211	90.506
KAZAKHSTAN	24.2	17.6	-27.2727	1	0.788	0.797	0.802	0.809	0.808	0.815	0.755	0.767	27.1	27.2	5.671	5.919	6.50888	4.80573	4	5	7	7	0	0	5.2	4.96	53.361	57.264
KENYA	29.1	27.8	-4.46735	0	0.566	0.585	0.522	0.543	0.495	0.509	0.702	0.724	46.5	40.8	4.403	4.356	5.46547	4.87344	2	3	5	6	0	0	9.6	9.6	24.78	26.105
KYRGYZSTAN	22	15.4	-30	1	0.658	0.669	0.721	0.735	0.51	0.519	0.773	0.784	28.8	26.8	5.042	5.185	3.62433	4.48538	3	3.5	6	6	0	0	8.43	7.21	35.483	35.944
LATVIA	10	9.3	-7	0	0.833	0.844	0.859	0.866	0.811	0.826	0.83	0.84	35.5	34.2	5.046	5.56	2.45004	3.36233	3	4	7	7	3	4	11.8674	9.6429	67.476	68.021
LIBERIA	33.7	35.9	6.52819	0	0.429	0.432	0.42	0.43	0.296	0.287	0.632	0.654	36.5	35.3	4.196	3.622	3.22846	3.22846	3	3.5	3	4	0	0	19.5194	3.0806	48.921	50.254
LITHUANIA	10.6	8	-24.5283	1	0.836	0.855	0.848	0.879	0.831	0.845	0.831	0.841	35.3	37.4	5.426	5.813	6.60587	5.24687	5	4.5	7	7	3	4	11.7699	7.8621	66.554	67.366
LUXEMBOURG	8.7	6.3	-27.5862	1	0.892	0.904	0.778	0.792	0.968	0.979	0.942	0.951	32	33.8	7.054	6.871	0.18358	0.719016	5	4.5	7	7	3	4	5.8476	6.2907	89.568	90.46
MADAGASCAR	28.4	28.6	0.704225	0	0.509	0.517	0.492	0.498	0.39	0.392	0.688	0.707	42.6	42.6	3.966	3.695	9.17724	7.68676	2	2.5	6	6	0	0	0.5986	0.5986	33.832	35.856
MALAWI	35	31	-11.4286	0	0.461	0.474	0.442	0.45	0.352	0.356	0.631	0.665	45.5	44.7	4.113	4.156	1.73321	1.73321	1	1.5	6	6	0	0	5.9465	5.9465	15.944	16.506
MALAYSIA	24	23.6	-1.66667	0	0.785	0.799	0.701	0.719	0.818	0.834	0.843	0.851	41.3	41	5.76	6.005	2.11063	2.11063	4	5	5	5	2	3	3.11	3.44	73.284	74.84
MALI	25.6	23.1	-9.76562	0	0.408	0.421	0.279	0.287	0.432	0.445	0.562	0.584	33	33	4.247	4.073	12.1799	10.9032	3	3.5	6	6	0	0	8.07	1.367	38.363	40.783
MALTA	5.1	6.1	19.6078	0	0.856	0.875	0.789	0.818	0.855	0.876	0.929	0.936	28.8	29.4	5.964	6.488	1.65388	0.935419	2	3	7	7	3	4	6.3863	5.3911	95.139	94.48
MAURITANIA	24.5	24.7	0.816327	0	0.508	0.516	0.371	0.385	0.536	0.538	0.657	0.665	35.7	32.6	4.758	4.201	10.8688	9.94169	3	1	6	6	0	0	9.8645	9.8645	58.636	51.962
MAURITIUS	12.2	13.7	12.2951	0	0.772	0.788	0.707	0.729	0.782	0.796	0.834	0.842	35.8	35.8	5.477	5.648	2.7882	1.82194	3	4.5	6	6	0	0	7.3223	6.8135	39.979	40.91
MEXICO	12.3	13.1	6.50407	0	0.756	0.772	0.648	0.678	0.767	0.772	0.87	0.879	45.4	43.4	7.088	6.778	18.8214	19.264	1	4	6	3	0	0	4.9139	3.859	78.691	79.577
MONGOLIA	21	16.5	-21.4286	1	0.729	0.743	0.745	0.592	0.698	0.549	0.747	0.757	33.8	32.3	4.834	4.907	7.14508	5.65592	2	2.5	6	6	0	0	4.2312	7.2351	70.366	68.297
MONTENEGRO	11.9	10.7	-10.084	0	0.803	0.81	0.791	0.79	0.755	0.766	0.868	0.879	32.4	31.9	5.299	5.161	1.59466	4.45562	3	4	7	7	0	0	19.4955	17.7233	63.643	66.141
MOROCCO	20.8	19.6	-5.76923	0	0.645	0.662	0.495	0.525	0.64	0.645	0.847	0.859	39.5	39.5	4.885	5.151	1.2683	1.23839	5	3.5	6	6	0	0	9.23	9.3	59.2	61.36
NEPAL	17	15.9	-6.47059	0	0.554	0.569	0.484	0.502	0.466	0.476	0.756	0.773	32.8	32.8	4.156	4.793	2.16542	2.16378	1	3	5	5	0	0	1.3355	1.3355	17.877	18.942
NETHERLANDS	3.4	3.8	11.7647	0	0.923	0.928	0.899	0.905	0.926	0.928	0.944	0.952	28.1	28.2	7.512	7.339	0.742294	0.553363	5	5	7	7	3	4	7.243	6.0063	89.271	90.635
NIGER	26.4	26.2	-0.757576	0	0.34	0.351	0.204	0.212	0.324	0.331	0.596	0.616	31.5	34.3	4.152	3.856	4.44403	4.44403	2	1.5	5	5	0	0	0.3193	0.5239	18.22	16.29
NIGERIA	20.5	21.4	4.39024	0	0.519	0.53	0.475	0.483	0.597	0.6	0.494	0.514	43	43	5.248	4.875	10.7177	9.84835	5	4.5	7	7	0	0	3.7033	4.311	46.094	48.683
NORWAY	3.8	2.7	-28.9474	1	0.946	0.951	0.914	0.915	0.975	0.984	0.949	0.957	26.4	27.5	7.655	7.498	0.906029	0.514305	5	4.5	7	7	3	4	3.4231	4.6789	79.939	81.485
PAKISTAN	14.2	14.3	0.704225	0	0.538	0.56	0.38	0.411	0.581	0.596	0.707	0.715	30.7	33.5	5.292	5.132	7.6698	4.4084	1	4.5	6	6	0	0	2.9537	3.5659	37.86	36.234
PARAGUAY	20.7	22.7	9.66184	0	0.695	0.702	0.628	0.631	0.657	0.67	0.812	0.817	47.9	47.9	5.779	5.538	9.34154	9.2934	2	3.5	7	7	0	0	5.4602	5.4602	59.174	61.026
PHILIPPINES	10.5	12.3	17.1429	0	0.685	0.696	0.655	0.661	0.656	0.675	0.749	0.755	42.2	40.1	4.985	5.279	9.29418	11.0198	5	4.5	5	6	0	0	3.4973	2.7078	44.633	46.475
POLAND	10.3	9.7	-5.82524	0	0.85	0.86	0.853	0.862	0.82	0.834	0.878	0.886	32.5	30.8	5.822	5.835	0.772655	0.670146	5	4.5	7	7	3	4	10.3259	6.1608	60.617	60.178
PORTUGAL	7.8	7.4	-5.12821	0	0.837	0.845	0.751	0.759	0.836	0.843	0.933	0.942	36.2	35.5	5.101	5.123	1.36782	0.635933	4	3.5	7	7	3	4	16.1834	11.0662	62.338	64.086
REPUBLIC OF KOREA	12	9.8	-18.3333	0	0.893	0.9	0.861	0.862	0.875	0.885	0.945	0.956	31.6	31.6	6.267	5.835	0.681693	0.701114	5	5	6	6	3	3	3.1	3.7	82.249	81.562
REPUBLIC OF MOLDOVA	12.5	9.7	-22.4	1	0.693	0.697	0.716	0.71	0.592	0.6	0.784	0.794	28.5	26.3	5.791	5.897	4.15033	3.19415	3	5	7	7	0	0	5.1043	4.185	44.879	42.511
ROMANIA	8.7	10.3	18.3908	0	0.8	0.807	0.767	0.762	0.789	0.808	0.845	0.853	36.9	35.9	5.033	5.528	1.67429	1.2488	4	4	7	7	3	4	7.096	5.9014	54.235	53.9
RWANDA	32.1	29.7	-7.47664	0	0.503	0.52	0.44	0.45	0.412	0.432	0.702	0.725	45.1	43.7	3.715	3.515	3.24442	2.51944	2	5	4	4	0	0	0.89	1.1693	26.869	17.056
SENEGAL	27.2	23.4	-13.9706	0	0.481	0.499	0.34	0.361	0.463	0.473	0.706	0.725	40.3	40.3	3.959	4.219	8.5097	7.37559	2	3	6	6	0	0	10.36	6.7574	43.079	46.296
SERBIA	7.7	7.4	-3.8961	0	0.771	0.785	0.744	0.778	0.732	0.734	0.842	0.849	29	28.5	4.813	5.177	1.59189	1.39427	2	3	7	7	0	0	22.1537	15.2574	55.373	55.81
SLOVAKIA	6.6	6.1	-7.57576	0	0.844	0.853	0.823	0.831	0.842	0.854	0.867	0.875	28.1	26.5	5.969	6.078	1.30872	1.04746	5	4.5	7	7	3	4	14.2205	9.6702	53.945	53.806
SLOVENIA	6.4	6.4	0	0	0.885	0.894	0.881	0.887	0.848	0.857	0.929	0.938	26.2	25.4	6.06	5.768	0.580799	0.48164	5	4.5	7	7	3	4	10.1023	8.0001	49.764	54.02
SOUTH AFRICA	25.1	25.9	3.18725	0	0.675	0.696	0.695	0.708	0.723	0.723	0.613	0.658	63.4	63	4.963	4.459	31.6605	33.971	4	4	6	7	2	2	24.5688	26.5507	63.788	65.341
SPAIN	3.7	4.1	10.8108	0	0.875	0.889	0.804	0.824	0.864	0.877	0.963	0.972	36.2	36.2	6.322	6.361	0.646715	0.633485	5	5	7	7	3	4	26.0936	19.6347	79.129	79.84
SRI LANKA	17.4	14.9	-14.3678	0	0.759	0.768	0.747	0.749	0.696	0.712	0.842	0.851	39.2	39.8	4.151	4.415	3.01551	2.54954	0	2	6	6	0	0	4.2412	4.2425	18.3	18.311
SWEDEN	2.8	2.8	0	0	0.912	0.932	0.863	0.904	0.921	0.931	0.953	0.961	28.8	29.2	7.48	7.291	0.904813	1.07776	5	4.5	7	7	3	4	8.0521	6.99	85.514	86.852
SWITZERLAND	3.3	2.7	-18.1818	0	0.938	0.943	0.889	0.897	0.96	0.96	0.966	0.974	32.5	32.3	7.65	7.509	0.700876	0.536357	5	3.5	7	7	3	4	4.7467	4.9179	73.787	73.739
TAJIKISTAN	18.8	18.1	-3.7234	0	0.646	0.647	0.667	0.66	0.521	0.522	0.777	0.785	30.8	34	4.38	4.996	1.61209	1.61209	2	4.5	6	6	0	0	2.5	2.5	26.621	26.851
THAILAND	36.2	32.7	-9.66851	0	0.728	0.748	0.617	0.65	0.745	0.757	0.841	0.851	37.8	36.9	6.371	6.474	4.24695	3.23944	1	4	6	6	1	1	0.4892	0.688	47.943	48.448
THE FORMER YUGOSLAV REPUBLIC OF MACEDONIA	9.4	6.4	-31.9149	1	0.743	0.756	0.673	0.691	0.718	0.73	0.849	0.857	36.2	35.6	4.574	5.121	1.05986	1.58845	5	3.5	6	7	0	0	28.9961	23.7244	56.981	57.563
TOGO	31.1	29.2	-6.10932	0	0.472	0.5	0.489	0.506	0.357	0.399	0.603	0.619	46	43.1	2.936	3.303	9.60408	8.99992	1	3	5	5	0	0	1.9815	2.2039	38.979	40.628
TURKEY	8.9	12.3	38.2022	1	0.771	0.787	0.667	0.689	0.811	0.825	0.846	0.858	40.2	41.9	5.345	5.389	4.31273	4.31273	3	4.5	7	7	3	3	8.7319	10.8386	72.37	74.134
UGANDA	27.4	29	5.83942	0	0.496	0.508	0.489	0.504	0.417	0.424	0.597	0.614	41	42.8	4.443	3.739	10.2706	11.5185	4	3.5	6	6	0	0	1.91	1.91	15.437	22.624
UNITED KINGDOM	2.9	3.1	6.89655	0	0.915	0.92	0.912	0.914	0.893	0.9	0.939	0.947	33.2	33.2	6.883	6.725	0.932843	1.20241	4	5	7	7	3	4	7.5251	4.8132	82.092	82.886
URUGUAY	16.6	13.4	-19.2771	0	0.797	0.802	0.731	0.733	0.79	0.797	0.878	0.885	40.5	39.7	6.355	6.545	7.6291	7.69427	2	1.5	7	7	0	0	6.4437	7.8406	94.983	95.144
VIET NAM	24.5	26.4	7.7551	0	0.675	0.689	0.614	0.621	0.585	0.608	0.856	0.865	35.6	35.3	5.533	5.061	1.51839	1.51839	4	4.5	5	6	0	0	1.2525	1.8515	32.309	34.51
