# Supplementary material for: Social, economic, and legislative factors and global road traffic fatalities
Source: BMC Public Health. 2020 Sep 17;20:1413. doi: 10.1186/s12889-020-09491-x (PMC7646406; doi:10.1186/s12889-020-09491-x)
Supplement: Supplementary file 6 — Additional file 6. Countries changed more than ±30% in RTF. [file 12889_2020_9491_MOESM6_ESM.xlsx]

## Sheet: 2013+2016_30percent
country	Mortality2013	Mortality_2016	mortalityrate	HDI2013	HDI2016	HDIrate	GINI2013	GINI2016	GINIrate	urbanpopulation2013	Urbanpopulation2016	urbanpopulationrate	Homicide2013	Homicide2016	Homiciderate	Happiness2013	Happiness2016	Happinessrate	Unemployment2016	Unemployment2013	Unemploymentrate	saferoad2013	saferoad2016	saferoadrate	safevehicle2013	safevehicle2016	safevehiclerate	safeuser2013	safeuser2016	safeuserrate	Education2013	Education2016	Educationrate	Income2013	Income2016	Incomerate	LifeExpectancy2013	LifeExpectancy2016	LifeExpectancyrate
BELARUS	13.7	8.9	-35.0365	0.804	0.805	0.124378	26.6	25.3	-4.88722	75.877	77.661	2.35117	3.51307	3.58466	2.03806	5.504	5.802	5.41424	5.84	0.5	1068	4	4	0	0	0	#NULL!	7	7	0	0.835	0.838	0.359281	0.775	0.764	-1.41935	0.803	0.814	1.36986
BOLIVIA	23.2	15.5	-33.1897	0.668	0.689	3.14371	47.6	44.6	-6.30252	67.696	68.738	1.53923	8.96131	6.30019	-29.6957	5.857	5.822	-0.597576	3.066	2.3939	28.0755	4	4	0	0	0	#NULL!	5	5	0	0.663	0.683	3.01659	0.611	0.633	3.60065	0.737	0.756	2.57802
ICELAND	4.6	6.6	43.4783	0.92	0.933	1.41304	25.4	27.8	9.44882	93.942	93.735	-0.220349	0.305783	0.300448	-1.74488	7.355	7.501	1.98504	2.9779	5.3764	-44.6116	4	4.5	12.5	3	4	33.3333	7	7	0	0.898	0.912	1.55902	0.907	0.923	1.76406	0.958	0.965	0.730689
INDIA	16.6	22.6	36.1446	0.607	0.636	4.77759	35.7	35.7	0	31.994	33.182	3.7132	3.58825	3.2237	-10.1595	4.772	4.404	-7.71165	2.6898	2.6898	0	3	4.5	50	0	3	#NULL!	6	6	0	0.515	0.556	7.96117	0.591	0.619	4.73773	0.734	0.747	1.77112
IRAN (ISLAMIC REPUBLIC OF)	32.1	20.5	-36.1371	0.784	0.796	1.53061	37.4	40	6.95187	72.32	73.88	2.15708	2.63058	2.46904	-6.14092	4.643	4.813	3.66143	12.43	10.44	19.0613	2	4.5	125	0	0	#NULL!	7	6	-14.2857	0.738	0.741	0.406504	0.771	0.789	2.33463	0.849	0.861	1.41343
KYRGYZSTAN	22	15.4	-30	0.658	0.669	1.67173	28.8	26.8	-6.94444	35.483	35.944	1.29921	3.62433	4.48538	23.7576	5.042	5.185	2.83618	7.21	8.43	-14.4721	3	3.5	16.6667	0	0	#NULL!	6	6	0	0.721	0.735	1.94175	0.51	0.519	1.76471	0.773	0.784	1.42303
THE FORMER YUGOSLAV REPUBLIC OF MACEDONIA	9.4	6.4	-31.9149	0.743	0.756	1.74966	36.2	35.6	-1.65746	56.981	57.563	1.02139	1.05986	1.58845	49.8732	4.574	5.121	11.9589	23.7244	28.9961	-18.1807	5	3.5	-30	0	0	#NULL!	6	7	16.6667	0.673	0.691	2.67459	0.718	0.73	1.67131	0.849	0.857	0.942285
TURKEY	8.9	12.3	38.2022	0.771	0.787	2.07523	40.2	41.9	4.22886	72.37	74.134	2.43747	4.31273	4.31273	0	5.345	5.389	0.823199	10.8386	8.7319	24.1265	3	4.5	50	3	3	0	7	7	0	0.667	0.689	3.29835	0.811	0.825	1.72626	0.846	0.858	1.41844
